# Supplementary material for: Phage display assisted discovery of a pH‐dependent anti‐α‐cobratoxin antibody from a natural variable domain library
Source: Protein Sci. 2023 Dec 1;32(12):e4821. doi: 10.1002/pro.4821 (PMC10659949; doi:10.1002/pro.4821)
Supplement: Supplementary file 2 — Figure S2: SDS‐PAGE of recombinant α‐cobratoxins (α‐cbtx) and their Circular Dichroism (CD) spectra. (A) SDS‐PAGE (NuPAGE™ 4%–12%, Bis‐Tris, ThermoFisher) showing the migration of the native α‐cbtx, recombinant wildtype α‐cbtx (r‐α‐cbtx), and mutant α‐cbtx‐H18N. All the samples were boiled for 15 min at 95 °C in the presence of 1 mM DTT to ensure the complete denaturation of the protein and reduction of the disulfide bonds. A protein ladder is also present on the gel, molecular weights are indicated in kDa at the left side of image. (B) Far‐UV CD spectra of the r‐α‐cbtx (shown in black) and α‐cbtx‐H18N (shown in red). [file PRO-32-e4821-s001.zip]

Archive with 2 entries (2 files):
- Supplementary-figure-2_1.tif
- Supplementary-figure-2_2.tif
